# Supplementary material for: Analysis of the neurotoxic effects of neuropathic organophosphorus compounds in adult zebrafish
Source: Sci Rep. 2018 Mar 19;8:4844. doi: 10.1038/s41598-018-22977-4 (PMC5859099; doi:10.1038/s41598-018-22977-4)
Supplement: Supplementary file 2 — Supplementary Dataset1 [file 41598_2018_22977_MOESM2_ESM.xlsx]

## Sheet: proteina
Sample (pmol/mgprot)	PC32:0	PC32:1	PC32:2	PC34:0	PC34:1	PC34:2	PC34:3	PC34:4	PC34:5	PC36:0	PC36:1	PC36:2	PC36:3	PC36:4	PC36:5	PC36:6	PC38:0	PC38:1	PC38:2	PC38:3	PC38:4	PC38:5	PC38:6	PC40:0	PC40:1	PC40:2	PC40:3	PC40:4	PC40:5	PC40:6	PC42:0	PC42:1	PC42:2	PC42:3	PC42:4	PC42:5	PC42:6	PC44:1	PC44:2	PC44:3	PC44:4	PC44:5	PC44:6	PC44:7	PC44:10	PC44:11	PC44:12	GPC	LPC16:0
C1_6h	8499.51	2758.38	89.9693	2260.03	20082	2277.96	167.193	25.0966	3.94644	51.0911	11606.9	2921.52	730.267	885.575	798.62	42.8443	182.733	2750.24	1948.39	610.851	745.047	466.711	8721.54	156.468	4592.48	3726.49	619.52	50.8019	95.4503	2198.16	44.6381	7000.93	8662.4	2139.33	179.13	31.8689	55.3596	3668.12	3308.87	1336.47	485.595	219.041	23.9973	16.9771	15.6734	49.0441	2326.15	18.8718	222.046
C2_6h	7385.29	2643.68	94.3178	2030.35	17481.3	2093.39	189.66	30.8178	4.76061	50.3676	10324	2636.41	712.972	546.704	809.102	45.9297	125.265	2434.76	1677.45	515.629	499.493	393.892	7695.26	104.344	3759.22	3013.5	541.513	44.5608	81.2592	1985.53	31.3992	5700.46	6948.68	1598.38	126.675	28.7915	51.5051	3221.76	3085.29	1037.72	323.271	173.095	26.0777	17.0946	11.8263	49.0131	2013.25	7.57453	208.698
C3_6h	7422.27	2709.81	105.649	2304.17	17779.6	2158.25	178.391	28.749	3.76307	73.4287	10471.5	2752.13	810.157	873.807	625.27	42.0361	182.292	2641.88	1964.84	666.206	758.122	385.615	7262.36	144.295	4145.2	3434.99	729.758	60.7346	77.1712	1914.65	30.1347	5927.84	7340.22	2112.27	226.196	35.4598	55.3505	2483.97	2203.74	990.12	386.165	143.372	26.12	20.7666	14.6725	43.5944	2014.65	13.9184	228.984
C4_6h	6627.02	1970.23	57.5788	1672.36	16318.2	1777.86	157.412	21.8404	3.55315	35.2096	9397.03	2249.99	675.28	644.033	847.167	41.1631	46.0271	2052.39	1458.68	449.162	542.828	467.369	7294.62	32.5009	3541.44	2857.99	442.161	34.0973	125.822	1966.66	15.3879	5329.76	6197.79	1376.45	88.0458	34.1438	58.4203	2559.71	2096.1	711.416	229.052	168.912	20.1357	14.7521	13.5252	44.3561	1816.27	17.5429	116.987
C5_6h	6192.79	2209.94	66.5878	1497.27	15295.4	1765.89	159.701	20.3517	3.23434	27.4623	8476.12	2161.76	651.003	739.8	841.176	38.8339	82.9762	1617.63	1139.78	415.451	640.479	415.831	6569.31	66.7169	2832.13	2058.37	349.884	34.451	116.362	1749.04	24.7101	4553.24	5318.51	1133.03	79.5869	24.4091	36.3369	2490.92	2119.76	774.68	229.137	146.758	13.4919	8.35072	11.3939	33.1857	1254.83	8.34928	133.774
C6_6h	5097.29	1879.5	52.9413	1159.61	12957.4	1703.15	166.971	15.592	1.74497	25.076	7298.36	1986.34	542.702	361.929	720.657	23.0437	59.9349	1463.23	971.366	265.528	331.68	363.279	4928.1	43.9282	2465.86	1930.93	268.42	27.1417	98.9478	1374.94	18.9815	3878.45	4662.78	942.983	55.4282	18.2504	27.8701	2127.42	1943.3	613.683	143.354	108.749	10.7405	6.56802	4.17364	14.0593	426.424	9.08087	153.248
C1_48h	5206.9	1712.77	56.9617	1662.89	12275.7	1404.95	130.718	22.39	4.66732	37.4224	7307.8	1707.5	487.043	565.163	744.238	45.5686	91.4522	1652.81	1350.69	360.543	473.841	341.862	5753.05	87.5602	2726.64	2677.01	421.839	25.9198	78.2918	1491.95	21.4091	4163.28	5378.48	1463.09	99.0499	21.4206	35.9023	2205.41	1943.22	751.907	231.016	112.835	14.3213	10.9507	9.25787	53.711	1423.28	10.3088	70.5582
C2_48h	5545.46	2014.5	78.9196	1465.15	13192.1	1424.91	146.782	23.4799	3.65789	23.124	7393.56	1597.05	522.589	1066.61	550.105	43.7299	28.4924	1220.09	749.604	362.172	834.4	355.663	5727.68	28.0001	2796.55	1651.98	242.034	35.4251	91.1811	1636.48	13.0684	4370.09	4361.89	995.042	77.6695	17.8094	29.0624	1969.01	1333.98	578.337	184.967	119.358	11.2997	8.96333	13.4114	30.6221	1286.46	11.9675	106.468
C3_48h	5642.93	1868.41	55.0749	1621.85	13086.6	1349.08	108.741	16.8272	3.60175	34.923	7762.84	1839.83	480.955	529.621	714.28	40.414	69.8772	1819.79	1364.9	363.799	464.711	331.557	6072.25	65.5034	3094.22	2763.85	435.325	30.4356	95.3107	1633.95	18.1208	4651.24	5686.84	1465.5	110.107	24.8329	37.5673	2547.63	1970.26	767.078	248.417	140.452	16.5306	11.9593	7.87779	66.5376	1488.58	19.7576	88.1902
C4_48h	6214.29	2114.32	73.0576	1785.64	15080.3	1618.74	119.105	17.0383	2.78509	63.9105	8668.9	2072.91	572.471	514.752	562.523	39.8117	171.781	2063.69	1396.01	426.828	524.976	361.609	6081.98	94.804	3180.02	2614.92	559.671	47.8976	60.8169	1683.67	30.7662	4574.09	5307.53	1515.05	148.116	30.7379	45.6031	1922.25	1598.72	682.925	253.357	147.513	19.9673	13.7074	11.2507	38.564	1499.92	13.8841	145.722
C5_48h	6868.2	2273.1	74.11	1698	16124.7	1736.24	120.827	16.9122	3.27963	50.1167	9388.1	2178.51	563.445	462.738	523.939	35.9533	110.848	2184.94	1639.81	421.677	426.792	283.221	6722.31	79.8796	3378.64	3101.01	598.178	48.2005	85.1429	1689.68	24.6503	5036.25	6196.1	1751.46	164.949	32.3552	54.9751	2216.56	2077.98	819.245	266.56	168.848	22.1187	16.7063	11.6515	45.4263	1665.74	8.28187	171.84
C6_48h	6372.96	2228.63	68.1227	1508.53	15580.2	1712.36	133.946	17.4223	3.16853	46.3123	8563.6	2235.11	623.508	516.18	510.522	40.9344	165.113	2172.77	1599.27	433.077	514.027	260.393	6443.84	154.163	3528	3042.78	527.469	43.3627	88.3708	1667.88	44.8844	5295.22	6334.1	1536.32	110.843	28.6586	41.764	2872.9	2583.36	1032.42	320.89	168.829	21.1318	13.5766	11.967	33.1966	1414.34	4.86699	182.349
C1_1wk	6090.08	1814.26	61.9844	2018.21	13892.2	1513.47	106.882	17.2735	3.01902	61.7045	8527.62	2030.04	525.03	521.497	652.239	34.8186	159.293	1905.47	1301	405.076	545.437	369.928	6418.14	105.868	3089.66	2306.24	467.76	35.9685	93.8003	1659.82	27.6139	4481.37	5432.35	1500.29	131.798	27.3927	44.2646	2151.05	1800.86	788.239	249.034	126.164	22.3568	17.2315	7.70095	41.8771	1602.46	13.1232	94.7158
C2_1wk	7760.85	2295.66	78.3181	2535.06	17672.3	1864.39	165.109	25.7738	3.7541	71.8107	10723.8	2372.55	667.632	902.568	773.333	40.3788	133.091	2414.27	1534.64	536.431	891.658	466.019	7982.38	91.1112	4130.74	2698.59	487.716	40.5543	108.342	2117.86	32.3621	6193.46	6800.21	1526.86	132.515	31.085	55.2157	3348.78	2245.64	942.804	308.55	160.687	19.4111	15.5329	15.497	62.2445	2044.31	14.5017	161.702
C3_1wk	6426.35	2076.02	72.7166	1963.37	15118.9	1609.34	106.824	16.6708	3.79819	55.6815	8933.67	2079.04	515.249	546.32	613.73	36.391	95.5657	2014.02	1492.84	387.346	540.141	332.301	6824.52	71.2896	3337.03	2958.92	504.856	28.1627	83.3144	1758.34	29.0666	5025.69	6215.91	1590.78	107.493	23.0445	36.5889	2643.8	2366.31	852.192	241.064	133.895	16.0626	13.1289	8.43485	41.8043	1733.43	16.457	124.614
C4_1wk	5920.41	1901.9	57.5262	1305.41	14090.7	1749.49	122.087	14.1507	1.81858	42.5783	7767.37	2119.64	665.261	416.36	449.993	24.4195	144.588	1622.71	1405.7	395.822	390.956	231.679	5526.14	92.2192	2750.4	2738.85	561.775	47.2639	71.3121	1347.38	29.496	3903.85	5530.09	1496.53	145.817	28.1103	41.3359	1651.64	1940.36	789.886	296.643	134.353	21.8203	15.4497	9.91215	30.7313	1254.22	4.79959	160.88
C5_1wk	6132.19	1940.09	67.5075	1412.02	15184.2	1766.18	132.275	16.8716	2.50279	35.8773	8353.56	2351.38	609.933	389.291	603.641	25.8094	79.1213	2028.49	1599.07	412.094	344.558	303.66	6098.2	39.1798	3227.4	3095.76	667.155	54.6732	81.3687	1414.04	20.7494	4468.54	5879.47	1731.85	147.026	30.8809	47.5068	2074.6	2080.43	872.07	278.001	134.86	23.5369	14.6559	9.65318	35.744	1293.1	4.20899	168.491
C6_1wk	5823.36	1719.25	53.2512	1622.83	13555.4	1573.3	104.507	11.8934	1.93381	54.7639	7870.86	1825.94	546.491	515.928	424.895	24.0319	110.394	1876.19	1374.17	378.7	489.905	243.369	5581.18	81.5457	2992.29	2610.86	499.202	39.3826	82.5623	1395.44	24.8881	4303.24	5253.95	1332.14	118.087	25.9166	41.497	1841.68	1665.94	642.808	203.85	124.01	18.0197	15.6999	11.5364	35.7726	1371.12	2.60494	169.426
C1_3wk	5718.11	1704.29	57.2877	1635.44	13695.9	1476.72	108.765	16.7368	2.51911	38.9528	7903.98	1815.89	532.658	751.124	553.489	32.7843	47.4068	1391.65	977.031	391.808	689.335	333.225	5972.97	32.7763	2570.51	1827	309.869	26.3973	93.3158	1582.08	15.3001	4074.8	4912.57	1116.58	82.055	20.1975	29.036	1824.57	1674.33	633.357	217.046	80.6533	10.648	7.89869	10.2126	29.1205	1452.5	10.9363	95.0973
C2_3wk	6000.8	2064.48	69.2123	1429.28	15117.6	2034.08	146.438	17.2811	3.02291	32.7136	8705.98	2665.66	777.935	505.697	690.767	31.4106	114.974	1874.78	1474.03	453.372	464.786	372.002	6238.55	113.329	3305.73	2961.65	617.105	45.1473	81.6013	1558.38	30.4907	5099.86	6661.02	2057.28	158.017	27.898	38.1705	2449.4	2463.2	1070.82	337.837	161.689	19.2137	13.5127	8.66854	31.465	1292.35	28.2886	122.67
C3_3wk	5320.64	1873.68	63.9974	1512.51	12929.3	1492.88	116.903	17.8684	3.19401	49.3234	7850.41	2058.32	559.126	473.971	612.186	36.1597	146.289	2215.04	1649.93	454.186	468.198	340.438	5741.23	110.668	3225.56	2927.5	624.448	43.3634	90.047	1508.28	24.9759	4523.55	5655.14	1633.34	144.124	26.5035	40.9667	2482.85	2242.25	966.292	322.786	163.369	19.5762	13.8407	9.73911	37.7618	1500.97	18.1985	110.929
C4_3wk	7803.69	2734.42	103.406	1877.35	18562.5	1610.92	161.247	28.0569	5.40885	40.2065	10083.6	1915.1	503.191	1137.11	669.917	58.56	63.6772	1504.99	983.771	428.741	909.308	337.5	7239.55	46.2653	2896.96	2109.73	309.755	30.6322	116.587	1757.89	20.5189	4980.68	5595.44	1200.34	95.473	25.4856	39.1858	1997.78	1770.82	671.389	243.668	140.171	12.405	8.47417	18.5662	51.3829	1615.12	6.27552	191.051
C5_3wk	7313.01	2206.54	68.5161	1519.64	17511.1	1569.3	136.907	20.7727	4.30461	31.3187	9233.89	2182.27	532.821	770.073	747.985	42.5064	94.7941	2001.81	1410.05	427.453	661.01	377.091	7561.7	71.5212	3504.34	2790.3	455.527	34.3645	125.252	1872.03	28.1153	5457.77	6521	1456.13	97.5836	31.8002	44.1094	2849.26	2496.91	957.646	300.86	189.094	17.4969	10.6099	17.2697	54.0475	1801.53	7.49722	209.838
C6_3wk	10371.9	3510.11	116.866	2250.6	25315.9	2539.79	207.637	29.6312	7.09026	46.165	13636.5	3452.48	808.868	1040.72	979.675	73.1615	130.801	3595.54	2484.09	647.951	927.318	465.628	9914.23	94.6617	5878.08	5005.02	934.775	77.245	129.011	2336.55	47.9076	8432.1	9858.68	2397.31	179.574	42.6446	62.9909	4503.26	3645.98	1426.59	400.572	255.934	28.9044	17.9398	16.1927	59.3597	2258.31	5.86896	280.431
CBDP1_6h	6814.31	2392.26	90.9464	1748.7	16320	1922.39	182.459	33.911	6.43005	50.0007	9541.95	2327.3	624.108	552.239	771.847	64.6974	135.343	2299.83	1841.03	471.187	482.504	381.566	7245.52	114.716	3566.84	3269.84	590.527	39.1539	79.7474	1868.46	31.6831	5193.04	6749.8	1675.98	137.557	23.9771	45.9733	2707.22	2876.1	1050.05	319.225	136.357	22.7624	17.3913	11.6191	48.1758	1955.42	4.61589	201.075
CBDP2_6h	7571.04	2264.93	71.5748	1436.24	18330	1875.82	167.865	26.9849	4.98628	15.0719	9582.85	2250.67	653.076	985.207	729.246	56.6568	40.9931	1383.73	918.982	400.087	773.887	442.045	7922.98	43.6158	2992.35	1745.81	373.854	30.5192	80.9663	2009.87	22.7135	5377.23	6175.94	1116.73	61.1085	21.8999	35.5504	3053.32	2783.3	998.321	302.031	133.472	12.9971	9.0902	15.1129	46.635	2064.19	15.3189	284.205
CBDP3_6h	7943.8	2967.37	92.4087	1750.87	19683.2	2232.55	185.725	29.6358	6.23024	27.7732	10604.4	2904.57	766.24	943.961	953.168	58.0889	115.553	2514.01	1770.76	578.239	726.371	502.803	8623.52	119.713	4521.82	3368.08	533.568	44.7949	131.251	2235.2	36.5949	7046.12	8109.95	1738.61	125.17	30.199	44.9132	3970.63	3319.49	1288.75	425.533	212.403	21.32	17.8636	14.9768	49.2384	2088.09	19.9637	313.086
CBDP4_6h	4783.01	1687.17	53.7259	1071.04	11771.3	1308.67	116.984	16.0104	2.64254	31.4867	6867.52	1817.17	425.669	511.92	502.631	33.9972	73.982	1500.28	1060.18	296.14	438.58	263.139	4671.59	30.1363	2352.61	1870.39	280.683	28.0292	78.4972	1252.46	15.4935	3321.71	3992.44	765.478	54.2277	15.2734	25.286	1508.38	1408.03	444.36	137.821	98.4287	9.66483	7.31361	8.29095	16.5417	765.775	4.14595	140.451
CBDP5_6h	6429.66	2267.03	74.1865	1642.77	15600.9	1716.64	196.734	25.9101	4.82767	41.7337	9014.51	2124.47	605.948	774.585	936.616	54.7697	70.9811	1784.39	1225.59	398.179	644.87	415.634	6538.34	57.2319	3030.13	2193.23	321.27	35.2148	127.613	1737.14	25.0896	4908.07	5360.36	977.389	71.5465	22.3249	40.3461	2525.55	2012.87	645.394	191.202	143.465	12.7095	9.52791	11.6114	29.5508	1177.21	5.31989	177.275
CBDP6_6h	6817.79	2958.72	112.291	1586.86	16864.5	1794.46	167.951	31.2022	7.71836	38.0295	8926.29	2331.23	683.841	1039.23	657.059	67.4852	129.605	2141.23	1681.82	528.241	838.215	392.211	7039.73	89.4078	3875.43	3276.49	629.054	53.448	93.9546	1739.37	25.7973	5295.71	6677.2	1572.56	142.181	32.8947	40.9019	2382.26	2403.41	946.045	363.36	152.113	22.5394	16.7011	17.5068	33.4383	1763.62	12.1147	138.776
CBDP1_48h	7021.07	2609.98	87.7653	1664.63	17297.2	2113.86	186.722	27.2568	5.45726	40.0373	9430.87	2609.72	799.803	943.141	651.286	69.0355	103.691	2175.62	1783.74	511.674	672.101	410.81	7336.35	94.474	3769.62	3459.88	539.891	47.4636	93.3346	1905.77	30.6894	5400.16	7016.62	1766.45	122.452	31.3492	43.8479	2848.19	3032.92	1120.33	363.063	133.094	18.1332	13.9382	14.7247	33.8458	1856.93	21.7205	110.372
CBDP2_48h	6411.68	2024.81	70.4238	1698.65	15288.4	1425.1	124.238	22.9814	3.73406	39.8852	8319.22	1890.4	513.054	1217.49	522.074	52.7276	90.3497	1346.19	897.339	412.202	887.432	358.903	6138.57	86.2574	2617.71	1613.27	269.137	30.0052	71.0177	1648.22	24.0164	4650.11	4806.77	880.049	66.4667	16.19	28.5444	1979.07	1414.38	544.815	176.196	98.1827	9.69529	8.43049	16.9407	28.5257	1549.08	29.795	106.71
CBDP3_48h	5724.58	2037.66	67.2052	1548.36	13896	1652.17	143.097	21.4072	2.7057	28.3195	7658.19	2097.08	576.774	761.705	464.848	41.3596	40.904	1506.47	989.098	369.36	578.07	256.798	5083.37	33.5483	2771.62	2133.69	300.517	33.1545	68.7121	1405.92	14.1679	4175.69	4807.8	933.485	61.1592	18.1718	27.0376	1923.28	1781.21	562.054	194.345	96.2574	9.00508	5.83597	7.89731	14.7146	688.405	10.6724	123.972
CBDP4_48h	5967.98	2091.32	72.4877	1485.4	14505.7	1577.31	131.166	21.5341	4.34117	40.5221	8205.42	1934.19	555.291	612.417	508.152	54.4564	89.677	1637.62	1051.54	360.576	508.824	298.919	5763.76	55.8536	2842.96	1994.2	338.403	33.3475	51.2854	1390.18	18.3255	4121.63	4409.91	1006.78	84.2578	22.6138	35.9352	1596.24	1289.6	478.796	185.87	123.744	11.2536	8.51488	11.9091	26.8778	1459.88	3.02088	180.847
CBDP5_48h	6438.5	2274.06	79.0061	1488.12	15986.7	1643.66	134.637	20.6334	3.70939	33.4964	8419.19	1955.05	572.298	801.611	584.176	51.4765	114.052	1982.07	1366.07	421.384	606.513	357.464	6235.39	61.6481	3199.83	2455.4	395.936	41.9705	86.0353	1568.39	25.7896	4719.23	5225.1	1162.02	98.2836	25.6812	33.1948	2342.94	1965.41	769.507	255.969	168.496	14.2531	10.0753	13.6875	35.4292	1443.88	4.16267	167.755
CBDP6_48h	6604.24	2667.47	94.2493	1507.02	16527.6	1668.75	159.008	27.78	4.63615	37.953	8539.05	2057.59	614.228	1003.84	582.807	59.021	108.586	1825.57	1267.67	446.811	687.191	375.637	6187.03	68.3904	3304.36	2650.55	465.159	54.6066	78.8386	1495.67	23.0742	5020.31	5723.64	1282.08	131.623	31.3632	38.8596	2256.41	1875.06	771.419	307.362	143.396	18.1131	12.9058	18.7851	25.6397	1491.26	7.23646	181.061
CBDP1_1wk	6572.26	2205.18	70.365	1245.54	15769.7	1465.12	126.861	23.3315	3.85438	15.3267	8223.88	1997.06	588.988	1230.96	823.768	42.4065	38.6943	1141.33	979.062	447.134	825.031	377.825	6235.51	73.8207	2702.43	1718.48	375.746	31.7992	96.7332	1514.37	27.7924	4979.03	5500.89	1130.25	92.3191	24.6263	35.9957	2635.34	2083.22	827.991	285.187	145.83	15.7596	11.468	16.9499	84.1497	1640.73	14.5218	111.481
CBDP2_1wk	7229.5	2374.67	68.9392	1992.9	17423.8	1782.13	148.407	25.0184	3.07694	44.3867	10086.3	2374.65	615.608	920.216	723.029	43.1474	75.3934	1772.11	1273.85	470.096	791.993	385.705	7578.23	79.1422	3343.31	2280.89	408.745	41.925	103.578	1978.26	32.8523	5534.81	6298.34	1374.19	124.491	30.5301	44.589	3164.22	2596.76	989.589	300.652	147.323	19.0516	15.6486	12.61	38.6683	1866.89	13.7866	136.988
CBDP3_1wk	6592.36	2258.01	76.6508	1810.7	16000.4	1749.81	139.58	21.067	2.77104	40.1553	9133.26	2326.44	588.739	790.98	639.072	34.1674	91.6642	1988.83	1359.42	415.17	575.48	317.919	6720.16	65.9154	3550.1	2689.35	493.434	38.8352	67.1055	1510.74	21.7982	5273.47	6170.41	1623	153.76	28.6613	41.4567	2567.26	2076.22	903.146	293.671	132.408	20.2128	14.4503	11.3908	38.9817	1714.87	22.6165	111.559
CBDP4_1wk	6084.24	2381.69	83.0871	1555.11	15235.8	1605.08	134.538	18.6373	2.7536	40.0746	8559.62	1869.66	543.47	708.317	563.772	34.9577	49.8191	1734.81	1056.53	415.767	569.826	318.475	5649.84	28.2016	2983.42	2080.68	397.878	41.0596	83.6239	1416.86	10.4909	4621.09	4520.12	1031.68	115.333	24.1032	38.4549	1650.89	1193.63	466.116	166.774	117.466	12.3266	12.5326	12.3603	35.1711	1439.13	4.49932	150.525
CBDP5_1wk	7349.13	2728.53	84.415	1416.42	18984.7	2021.16	147.465	18.4171	2.80507	30.9905	9501.71	2649.69	750.89	872.087	595.683	39.406	130.199	1642.75	1396.61	445.329	567.367	323.601	7304.05	140.797	3030.36	2518.34	518.222	54.6806	75.2323	1469.78	47.1353	4967.28	6278	1509.04	133.96	36.8809	52.286	2655.43	2626.44	1045.71	370.695	212.952	30.3672	20.7298	16.1288	36.5124	1801.68	5.64313	185.361
CBDP6_1wk	7036.72	2584.59	84.1709	1438.58	17256.9	1512.74	115.205	17.5919	2.12047	22.7603	8811.98	1900.34	476.634	974.345	509.102	38.467	99.4347	1710.03	1098.73	383.973	717.996	306.497	6508.24	81.5872	3246.49	2283.83	407.076	40.1422	85.1705	1563.98	33.5776	4991.6	5600.77	1190.36	95.7376	28.8918	39.5116	2403.97	2085.86	780.465	296.549	142.257	18.9156	13.9935	18.9122	37.2121	1662.62	7.74428	225.13
CBDP1_3wk	5303.68	1542.51	53.2569	1703.52	12654.7	1325.77	120.213	17.4213	1.79303	55.267	7645.23	1792.55	581.939	859.122	641.223	25.0976	143.282	1672.61	1049.24	421.148	706.85	375.897	5699.95	99.6652	2848.44	1782.18	303.536	32.8672	97.8774	1492.58	23.6091	4235.44	4410.77	908.44	73.4804	20.4722	29.3739	2084.35	1426.04	571.582	188.815	93.6737	11.4333	8.55794	12.2746	30.7146	1290.28	10.0212	112.77
CBDP2_3wk	5673.67	1859.04	65.3792	1556.97	13729	1712.88	133.391	19.1029	2.60052	51.3849	8197.38	2251.99	612.82	497.377	595.31	30.7395	154.232	2083.41	1512.26	453.39	480.783	336.871	6032.57	110.075	3169.16	2669.97	526.415	40.3613	93.6712	1467.26	31.4815	4523.79	5653.62	1526.24	115.739	28.3324	48.1096	2610.53	2384.83	938.044	272.188	134.131	21.2287	14.919	9.90352	36.7254	1603.93	17.3053	103.291
CBDP3_3wk	5664.55	2043.52	72.189	1280.37	14157.6	1623.39	159.522	22.259	2.55464	24.0261	7895.24	1931.07	674.807	1019.76	602.494	30.6959	48.3003	1266.39	882.965	404.641	771.462	330.923	5855.45	56.2291	2368.85	1694.97	267.34	28.4207	92.677	1367.53	17.1248	4033.11	4913.08	947.777	76.7478	20.9053	34.559	2216.69	2206.72	752.209	189.482	119.142	12.1141	8.62724	11.6249	29.9754	1218.58	9.17903	122.37
CBDP4_3wk	7774.54	3130.66	129.105	1618.38	20023.2	2440.69	192.626	24.5081	5.21797	44.6652	10608.1	3072.68	875.662	652.615	739.513	58.415	133.064	2442.1	1671.55	502.279	538.61	397.476	7894.97	113.026	4284.93	3162	635.982	63.5026	109.483	1764.06	45.4936	6748.38	7855.69	2000.1	184.92	42.0339	69.3324	3588.82	2883.25	1184.72	418.729	201.021	33.2017	23.7629	16.8527	54.3738	1855.21	5.3625	240.496
CBDP5_3wk	7657.15	2758.94	91.1524	1786.75	18729.4	1525.6	119.652	22.3155	5.01097	53.9322	9833.84	1898.92	421.784	1151.79	609.399	54.4146	107.102	2102.61	1264.32	433.452	881.631	410.498	7237.55	72.1594	3644.79	2605.12	408.734	38.0107	111.237	1693.09	25.2865	5681.68	5706.26	1195.27	106.798	26.9296	38.6268	2432.06	1892.68	686.33	254.337	167.874	15.2006	11.1892	19.2774	44.6424	1697.85	7.30525	209.771
CBDP6_3wk	7516.95	2662.02	98.3199	1403.72	19026.3	2162.74	144.966	20.6366	3.39393	39.6782	9616.9	2790.07	761.566	680.802	539.733	44.6029	147.358	2171.82	1768.24	521.748	518.395	339.205	7438.27	126.713	3680.47	3361.8	722.475	61.3545	86.8032	1760.99	42.0885	5518.78	7563.96	2093.57	170.731	39.7437	62.1383	2666.59	2879.32	1220.19	421.719	202.594	30.3326	21.3188	15.6529	43.9512	1891.6	3.41708	226.014
DFP1_6h	7310.14	2443.53	79.4344	1673.36	17655.5	1812.31	151.932	30.1354	5.82175	36.8265	9950.5	2477.08	620.517	940.067	825.522	50.4538	97.9722	2019.2	1456.88	501.734	738.608	470.367	7599.74	98.5509	3654.11	2675.63	440.798	44.5187	130.587	1885.23	32.5417	5562.56	6686.65	1463.91	126.928	37.3631	54.6355	3143.84	2909.42	1061.15	370.552	171.975	23.998	17.863	16.5229	70.102	2045.41	3.61708	230.906
DFP2_6h	8003.97	3185.85	123.246	2017.12	19125.6	2210.04	184.134	32.3857	6.54414	50.0669	10693.4	2688.75	805.733	887.136	798.596	63.3113	144.139	2335.54	1702.42	623.235	770.466	452.869	8236.37	120.272	4231.04	3306.02	662.464	54.3682	121.306	2057.52	29.9098	6352.11	7779.55	2086.16	184.79	31.4069	49.0232	3027.25	2750.55	1230.97	483.446	184.324	24.1069	16.8413	15.0691	53.6569	2155.16	12.944	250.619
DFP3_6h	7590.26	2765.68	85.8209	1946.31	18882.9	2229.34	193.583	34.0668	6.32648	39.6724	10499.4	2903.45	793.895	924.619	646.859	54.1397	126.368	2537.9	1853.25	637.57	793.352	436.503	8015.9	133.018	4280.49	3536.5	660.384	54.8224	125.48	2113.43	44.8054	6226.83	7690.62	1934.95	158.83	34.3539	51.5671	3607.83	3224.88	1317.27	497.288	211.488	23.993	17.4585	14.9539	48.8802	2137.39	5.51132	233.716
DFP4_6h	5895.38	1930.18	67.6535	1326.35	14525.8	1588.1	155.938	23.2782	4.77225	23.3867	8171.89	1959.47	560.64	613.934	716.956	49.6085	40.7765	1650.52	1036.82	361.902	542.131	366.304	6146.01	36.9652	3066.57	1881.38	340.572	33.5912	90.4165	1641.28	18.8835	5057.66	5171.74	1063.76	76.593	22.4961	37.7831	2670.72	1756.4	677.765	187.522	157.654	12.8799	9.89726	10.5615	28.5512	1311.02	5.1476	175.812
DFP5_6h	6057.36	1857.87	55.977	1559.28	15174	1629.92	165.076	20.8414	3.49756	46.9925	8494.97	2130.27	541.84	775.513	733.213	39.2407	78.3455	1807.52	993.88	346.209	593.028	355.363	5913.61	57.6099	3095.86	1764.47	264.157	34.9936	110.712	1518.59	22.7802	4694.57	4314.24	781.375	63.843	19.4401	33.7593	2278.56	1532.37	470.782	140.844	118.658	11.4062	9.21835	9.52858	27.2597	794.207	7.69	144.908
DFP6_6h	6962.15	2417.91	87.3146	1529.57	17483.5	1808.59	149.174	25.179	4.32251	21.0928	9416.53	2490.15	607.115	884.23	586.008	50.8639	45.4104	1771.04	1091.76	450.841	753.858	382.829	7228.19	34.4576	3328.76	2149.36	383.706	37.3371	96.1095	1793.42	23.1826	5609.28	6205.05	1260.2	86.0518	26.4161	39.3331	2929.22	2368.43	948.602	265.337	176.713	17.9461	10.4915	14.1328	34.029	1550.38	3.46566	167.706
DFP1_48h	6705.3	2427.66	102.746	1912.4	16088	2002.87	191.268	35.1558	9.14344	48.7251	9398.77	2743	851.501	682.595	860.661	87.8133	109.343	1719.36	1399.96	555.242	595.078	526.661	6873.34	95.6963	2896.19	2395.72	450.333	44.4104	141.046	1810.34	25.489	4751.99	6240.08	1642.86	146.388	30.1467	53.8399	2304.07	2409.17	955.786	332.571	126.472	19.9825	16.0652	12.4245	54.6422	1541.81	12.7191	146.575
DFP2_48h	5953.5	1983.41	74.9464	1854.77	13909.5	1482.21	116.618	24.2719	7.06724	49.6317	8346.68	2164.52	506.064	502.314	626.414	88.3543	79.9424	1829.94	1458.14	412.404	446.8	393.986	6209.74	55.1414	2982.89	2557.98	444.822	35.4572	103.715	1609.18	18.9211	4531.61	5444.57	1365.44	118.428	25.7257	51.1991	2393.34	2138.22	783.01	234.497	119.643	17.3615	14.7373	9.31546	76.1339	1619.46	14.5913	123.043
DFP3_48h	8438.47	3040.38	116.23	2177.02	20156.9	2166.42	206.115	40.0609	8.50394	48.064	11644.9	3012.64	854.636	1039.86	807.057	82.9664	104.01	2312.95	1932.52	673.47	894.36	540.381	8740.23	100.148	4024.45	3403.88	637.049	50.5537	155.367	2320.61	29.8676	6284.19	8201.87	2086.03	142.789	35.4083	53.2856	3253.6	3171.12	1307.12	415.352	181.771	19.7061	16.438	17.6553	53.4009	2122.33	11.7566	201.757
DFP4_48h	4835.35	1887.54	74.6054	1219.65	11821	1351.01	126.497	26.6447	6.1862	44.4397	6886.44	1636.08	481.965	460.975	611.999	57.7334	106.91	1449.7	1108.94	316.737	373.165	372.359	4759.19	74.6728	2371.25	1997.6	377.594	38.9616	104.728	1183.04	20.2223	3467.65	4309.26	1131.98	125.413	29.2779	60.3655	1453.13	1420.24	574.697	219.967	134.991	24.8586	18.0026	11.3113	69.2852	1206.59	0.689593	150.84
DFP5_48h	6160.94	2020.25	63.6567	1530.09	15198.9	1510.49	137.569	21.1738	3.3772	32.7529	8620.86	2230.4	544.869	781.985	478.409	43.4259	98.2564	1776.43	1220.24	440.223	632.012	341.958	5942.85	68.5767	2905.9	2173.83	408.492	46.9469	82.5871	1380.42	25.804	4453.52	5139.69	1169.23	115.331	29.7689	45.4971	2144.37	1783.46	718.827	250.8	128.106	18.9131	13.7832	16.1673	30.7555	1367.88	1.91118	187.646
DFP6_48h	5042.58	1834.05	71.8775	1151.04	12016.2	1346.4	130.995	24.2206	4.58126	27.3898	6777.32	1597.39	450.934	492.47	438.192	44.9897	51.9959	1598.64	1145.52	316.372	434.559	263.963	4669.88	36.727	2651.88	2333.91	401.005	37.4068	70.9098	1188.71	14.3254	3899.04	4635.81	1142.02	109.784	22.2729	37.2432	1635.23	1505.35	611.293	232.141	111.657	12.7395	9.53765	12.7338	34.1494	1210.72	1.12143	185.667
DFP1_1wk	6062.43	2222.37	74.3004	1493.39	14653.5	1462.16	114.018	20.3291	2.89517	22.9078	8521.93	2013.62	482.757	963.604	575.032	35.6377	47.0819	1490.24	1088.21	418.802	775.478	359.034	5845.15	56.921	3002.44	2115.75	415.07	31.597	78.7702	1482	22.2304	4785.36	5486.23	1263.3	96.1415	24.6344	32.6018	2329.88	1843.98	714.706	243.008	151.178	12.5868	9.14786	14.1219	37.7498	1621.54	14.1922	102.834
DFP2_1wk	5879.63	2044.03	58.032	1689.74	14394.5	1577.32	112.591	18.4475	2.64557	41.3435	8697.1	2386.06	600.866	548.717	514.613	31.6237	92.3092	2246.88	1687.35	432.39	420.85	298.126	5931	61.3374	3366.7	3068.04	536.33	36.1086	66.9462	1387.44	19.3973	5002.16	6103.34	1599.83	121.309	23.8777	37.4854	2688.52	2265.42	853.541	259.033	128.751	17.5145	14.34	8.1408	30.939	1657.17	16.3016	122.012
DFP3_1wk	11217.6	2860.03	95.5721	2552.09	27499.8	2315.51	142.653	23.0589	4.17027	77.4249	15685.4	3402.81	830.02	774.505	747.597	43.8531	66.6448	2206.11	1684.66	579.029	619.442	514.472	9594.87	51.8363	3995.96	2925.21	559.58	56.29	88.9752	2612	23.7956	6979.16	7913.87	1770.44	133.623	27.6259	45.9684	2226.29	2242.01	781.16	265.961	109.705	17.7164	17.1723	11.3205	43.9293	2365.33	14.9025	202.908
DFP4_1wk	6708.75	2384.14	74.1797	1558.82	16600.9	1721.45	130.094	22.7268	4.3759	44.0267	9783.07	2469.38	640.324	525.269	647.51	47.0695	106.371	2246.9	1564.08	456.538	416.61	394.16	6397.17	58.4792	3422.89	2858.87	519.366	43.0241	102.114	1554.51	27.856	5172.85	6024.77	1510.82	123.359	29.0545	50.1382	2504.27	2120.57	819.593	262.438	187.032	17.8408	14.3627	13.0179	48.352	1833.07	1.7631	194.497
DFP5_1wk	6020.07	2253.16	83.8274	1318.66	14886.4	1519.79	138.877	23.534	4.02563	19.2748	7816.54	1860.61	505.519	838.969	520.153	44.2531	61.5406	1318.02	966.16	383.12	619.993	375.738	5515.72	62.9227	2474.75	1891.73	350.037	36.5541	75.3099	1310.61	28.7914	4064.6	4813.6	1056.04	76.1893	23.7635	37.792	2139.62	2037.99	773.104	250.357	138.195	16.9614	13.1156	14.8753	28.7887	1456	4.92053	168.178
DFP6_1wk	6272.62	2355.8	93.36	1135.64	15776.4	1563.73	124.588	22.6202	5.44066	27.819	8976.69	2261.64	564.393	537.652	498.974	47.5734	83.9165	1793.54	1455.1	375.039	447.673	336.298	5970.25	64.6137	3041.83	2965.29	513.867	39.3212	85.4409	1452.28	23.3787	4707.86	6121.83	1561.29	112.678	28.8119	41.9521	2264.87	2414.15	942.344	327.875	158.101	19.9122	12.4636	13.3152	40.8844	1804.59	4.34282	207.762
DFP1_3wk	5829.74	2072.86	63.0435	1381.86	14129.5	1473.88	118.019	20.4793	3.96672	35.6558	8226.26	1893.98	469.306	834.079	653.304	40.0027	85.3302	1916.39	1324.89	371.695	695.759	343.805	5827.05	71.5915	3201.07	2809.35	477.026	36.0741	83.556	1378.31	23.7849	4801.47	5855.96	1513.65	124.128	24.9259	37.3812	2598.24	2187.24	880.125	281.921	138.197	18.1353	12.1395	11.1759	40.5272	1640.91	9.9121	131.293
DFP2_3wk	6835.54	2351.17	71.8953	1451.64	17224.2	1936.26	132.14	19.2863	3.93294	19.7839	9636.41	2491.16	698.813	984.348	721.817	40.3584	41.3561	1907.97	1243.6	458.727	790.265	395.619	7161.39	36.7227	3702.27	2600.63	480.326	39.7388	94.5447	1697.34	20.0481	5933.95	6862.99	1721.95	129.889	28.5518	38.9798	2953.09	2432.23	1013.7	335.4	196.334	19.3905	12.7575	13.5755	41.3744	1928.29	11.9417	156.877
DFP3_3wk	6299.9	2229.8	76.2036	1209.54	15904.8	1796.43	118.251	19.6325	3.86191	20.8261	8577.64	2286.42	661.865	682.605	646.731	44.2378	52.5202	1521.4	1216	415.19	577.977	364.443	6587.57	67.1817	2995.41	2475.91	601.279	40.5646	88.41	1583.18	20.7345	4831.32	6611.95	1934.05	143.426	27.9255	39.1163	2461.04	2623.11	1224.09	392.707	180.402	20.9473	13.5063	10.3818	41.9552	1754.74	28.117	125.781
DFP4_3wk	8072.56	3041.87	112.603	1581.56	20989.3	2227.67	175.284	26.1817	5.06648	36.6428	11837.4	2986.61	879.558	906.075	840.279	61.7676	96.2964	2704.73	1933.63	589.405	721.652	471.086	7622.03	77.1447	4557.6	3511.98	684.631	65.626	117.365	1775.76	33.6905	6992.32	7549.98	1758	147.014	37.8047	64.3352	3329.98	2272.77	911.953	327.246	195.296	21.5513	15.4555	15.6451	59.6364	2034.6	1.14361	266.88
DFP5_3wk	7869.85	2981.46	118.88	1666.21	19974.6	2148.04	187.064	30.1204	6.03138	43.9817	11132.3	2923.71	829.464	771.11	725.022	71.8801	107.479	2207.29	1517.84	537.408	667.375	468.517	7562.87	80.8891	3867.21	2840.29	586.489	56.9597	115.57	1894.57	35.3423	5910.98	6642.01	1629.28	138.255	34.0908	50.6265	2777.39	2242.42	941.661	319.084	197.897	18.6423	14.0517	14.4477	50.6372	2007.74	4.69199	245.28
DFP6_3wk	7305.75	2388.05	79.0965	1504.1	18699.9	1772.34	148.153	19.0497	3.8676	31.268	10236.1	2614.71	674.223	793.889	695.349	50.265	61.3555	1713.68	1358.72	480.98	647.275	418.726	6973.39	51.4666	2954.62	2321.63	441.027	50.1752	97.1052	1746.57	24.4339	4886.59	5690.27	1279.58	125.681	31.6169	46.4588	2192.45	2011.76	762.541	246.112	157.243	21.0725	14.4437	17.2166	39.0418	1832.63	8.47694	233.738
[truncated: 14 more columns]

## Sheet: peso
Sample (pmol/mgbrain)	PC32:0	PC32:1	PC32:2	PC34:0	PC34:1	PC34:2	PC34:3	PC34:4	PC34:5	PC36:0	PC36:1	PC36:2	PC36:3	PC36:4	PC36:5	PC36:6	PC38:0	PC38:1	PC38:2	PC38:3	PC38:4	PC38:5	PC38:6	PC40:0	PC40:1	PC40:2	PC40:3	PC40:4	PC40:5	PC40:6	PC42:0	PC42:1	PC42:2	PC42:3	PC42:4	PC42:5	PC42:6	PC44:1	PC44:2	PC44:3	PC44:4	PC44:5	PC44:6	PC44:7	PC44:10	PC44:11	PC44:12	GPC	LPC16:0
C1_6h	1600.72	519.489	16.944	425.634	3782.07	429.011	31.4876	4.72647	0.743237	9.62204	2185.94	550.213	137.532	166.781	150.405	8.06891	34.4143	517.955	366.943	115.042	140.316	87.8961	1642.54	29.4677	864.907	701.815	116.675	9.56758	17.9763	413.982	8.40675	1318.49	1631.4	402.903	33.7357	6.00191	10.4259	690.822	623.164	251.7	91.4527	41.2523	4.51943	3.19732	2.95179	9.23653	438.087	3.55415	41.8182
C2_6h	1261.46	451.559	16.1101	346.798	2985.92	357.566	32.3952	5.26389	0.813145	8.60313	1763.4	450.316	121.781	93.3808	138.2	7.84511	21.396	415.874	286.52	88.073	85.3168	67.2794	1314.4	17.8226	642.1	514.727	92.4941	7.6113	13.8796	339.142	5.3632	973.678	1186.88	273.014	21.6369	4.91779	8.79742	550.299	526.989	177.249	55.2169	29.5658	4.45425	2.91988	2.02001	8.37178	343.877	1.29378	35.647
C3_6h	1967.95	718.481	28.0118	610.931	4714.11	572.24	47.2988	7.62255	0.997746	19.469	2776.42	729.703	214.806	231.682	165.785	11.1455	48.3331	700.471	520.959	176.639	201.01	102.242	1925.55	38.2586	1099.06	910.759	193.489	16.1032	20.4613	507.653	7.98996	1571.71	1946.19	560.049	59.9738	9.40186	14.6757	658.603	584.302	262.522	102.388	38.0137	6.92549	5.50609	3.89027	11.5587	534.168	3.69033	60.7131
C4_6h	1138.06	338.347	9.88799	287.194	2802.32	305.311	27.0323	3.75064	0.61018	6.04653	1613.75	386.39	115.966	110.599	145.484	7.06893	7.90422	352.456	250.498	77.1344	93.2196	80.2611	1252.7	5.58137	608.171	490.801	75.9321	5.85551	21.6074	337.733	2.64255	915.278	1064.34	236.377	15.1201	5.8635	10.0325	439.578	359.963	122.171	39.3349	29.0071	3.45789	2.53338	2.32268	7.61726	311.907	3.01263	20.0901
C5_6h	1293.3	461.524	13.9062	312.689	3194.29	368.787	33.352	4.25024	0.675459	5.73521	1770.15	451.461	135.955	154.5	175.671	8.11007	17.3287	337.825	238.031	86.7627	133.757	86.8421	1371.93	13.9331	591.461	429.87	73.0697	7.19474	24.3011	365.268	5.16046	950.897	1110.72	236.623	16.6209	5.09758	7.58859	520.204	442.689	161.784	47.8529	30.6489	2.81765	1.74396	2.3795	6.93049	262.059	1.74366	27.9373
C6_6h	1354.16	499.314	14.0646	308.066	3442.31	452.466	44.358	4.14222	0.463576	6.66179	1938.91	527.699	144.176	96.1514	191.452	6.12188	15.9225	388.727	258.056	70.5412	88.1152	96.5099	1309.22	11.6701	655.088	512.977	71.3094	7.21055	26.2868	365.27	5.0427	1030.36	1238.73	250.516	14.7253	4.84846	7.40406	565.177	516.262	163.033	38.0838	28.8905	2.85336	1.74488	1.10878	3.73504	113.285	2.41246	40.7125
C1_48h	1392.41	458.022	15.2325	444.684	3282.72	375.707	34.9561	5.98743	1.24811	10.0073	1954.22	456.613	130.243	151.133	199.021	12.1858	24.4558	441.987	361.196	96.4149	126.713	91.4192	1538.46	23.415	729.147	715.875	112.806	6.93136	20.9364	398.97	5.72512	1113.33	1438.29	391.254	26.4875	5.7282	9.60084	589.762	519.648	201.072	61.7772	30.1737	3.82974	2.9284	2.4757	14.3632	380.608	2.75674	18.8684
C2_48h	841.272	305.608	11.9725	222.27	2001.3	216.166	22.2675	3.56201	0.554918	3.50802	1121.64	242.28	79.2792	161.81	83.4534	6.63402	4.32243	185.093	113.718	54.9432	126.582	53.9557	868.916	4.24775	424.249	250.613	36.7176	5.37414	13.8326	248.261	1.98253	662.962	661.718	150.952	11.7828	2.70177	4.40889	298.708	202.37	87.7363	28.0604	18.1071	1.71422	1.35978	2.03457	4.64551	195.162	1.81552	16.1518
C3_48h	1080.9	357.893	10.5496	310.665	2506.72	258.415	20.8292	3.22323	0.689912	6.68947	1486.97	352.418	92.1267	101.449	136.82	7.74128	13.3849	348.58	261.447	69.6855	89.015	63.5096	1163.14	12.5471	592.696	529.414	83.3863	5.82992	18.2567	312.982	3.47102	890.943	1089.31	280.715	21.091	4.75673	7.196	487.997	377.403	146.933	47.584	26.9035	3.16642	2.29079	1.50898	12.7452	285.136	3.78455	16.8928
C4_48h	1542.99	524.981	18.14	443.369	3744.41	401.928	29.5735	4.23056	0.691531	15.8688	2152.46	514.699	142.143	127.811	139.673	9.88513	42.6527	512.409	346.626	105.98	130.35	89.7865	1510.14	23.5396	789.589	649.278	138.965	11.8928	15.1007	418.05	7.63917	1135.73	1317.85	376.182	36.7767	7.63215	11.3231	477.289	396.957	169.568	62.9077	36.6271	4.95782	3.4035	2.79351	9.57533	372.426	3.44737	36.1823
C5_48h	1708.35	565.393	18.4336	422.348	4010.73	431.861	30.0537	4.20662	0.815752	12.4657	2335.13	541.867	140.147	115.098	130.321	8.94277	27.5715	543.466	407.874	104.885	106.157	70.4462	1672.06	19.8687	840.379	771.323	148.787	11.989	21.1778	420.279	6.13135	1252.68	1541.17	435.647	41.0281	8.04779	13.6741	551.33	516.861	203.773	66.3023	41.9979	5.50165	4.15539	2.8981	11.299	414.324	2.05997	42.7423
C6_48h	1337.31	467.657	14.2949	316.551	3269.37	359.323	28.1074	3.65591	0.664887	9.71823	1796.99	469.017	130.838	108.316	107.128	8.58972	34.6474	455.937	335.591	90.8773	107.864	54.6411	1352.18	32.3496	740.32	638.499	110.685	9.09926	18.5438	349.989	9.41857	1111.15	1329.15	322.383	23.2594	6.01376	8.7638	602.852	542.095	216.644	67.3359	35.4271	4.43432	2.84892	2.51117	6.96601	296.787	1.02129	38.2644
C1_1wk	1228.39	365.942	12.5024	407.078	2802.09	305.271	21.5583	3.48411	0.608944	12.446	1720.04	409.464	105.9	105.187	131.558	7.023	32.1297	384.339	262.416	81.705	110.016	74.6155	1294.56	21.3538	623.192	465.176	94.3485	7.25495	18.9198	334.791	5.5698	903.904	1095.72	302.612	26.5841	5.52519	8.92829	433.872	363.238	158.99	50.2309	25.4477	4.50942	3.47564	1.5533	8.44672	323.221	2.64698	19.1044
C2_1wk	1292.33	382.272	13.0415	422.137	2942.79	310.459	27.4939	4.29185	0.625132	11.9579	1785.72	395.076	111.174	150.295	128.775	6.72386	22.1622	402.024	255.548	89.3263	148.479	77.6014	1329.22	15.1718	687.85	449.369	81.2144	6.7531	18.0411	352.665	5.38894	1031.33	1132.37	254.253	22.0663	5.17627	9.1945	557.637	373.943	156.995	51.3797	26.7576	3.23234	2.58654	2.58056	10.3649	340.418	2.41481	26.9266
C3_1wk	1409.83	455.445	15.9528	430.73	3316.83	353.062	23.4354	3.65729	0.833259	12.2156	1959.9	456.106	113.037	119.853	134.642	7.98358	20.9655	441.843	327.504	84.9771	118.498	72.9013	1497.18	15.6397	732.088	649.138	110.757	6.17842	18.2778	385.75	6.37672	1102.55	1363.67	348.99	23.5822	5.05557	8.02698	580.005	519.128	186.956	52.8854	29.3742	3.52385	2.88027	1.85046	9.17115	380.285	3.6104	27.3382
C4_1wk	1788.43	574.523	17.3775	394.336	4256.51	528.485	36.8798	4.27462	0.549355	12.862	2346.36	640.299	200.961	125.774	135.933	7.37662	43.6771	490.188	424.633	119.57	118.1	69.9854	1669.33	27.8575	830.84	827.351	169.701	14.2774	21.5419	407.015	8.91012	1179.27	1670.52	452.069	44.0482	8.49154	12.4867	498.927	586.143	238.608	89.6096	40.5851	6.59145	4.66702	2.99425	9.2833	378.874	1.44986	48.5984
C5_1wk	1357.25	429.404	14.9416	312.526	3360.74	390.912	29.2767	3.73424	0.553947	7.94079	1848.91	520.436	134.998	86.1628	133.605	5.71244	17.5121	448.97	353.925	91.2096	76.2617	67.2098	1349.73	8.67175	714.327	685.192	147.663	12.1009	18.0095	312.972	4.59251	989.032	1301.32	383.314	32.5415	6.83493	10.5148	459.177	460.467	193.017	61.5306	29.8488	5.20947	3.24383	2.13656	7.91129	286.206	0.931585	37.2925
C6_1wk	1391.75	410.89	12.7267	387.846	3239.67	376.011	24.9766	2.84246	0.462171	13.0883	1881.09	436.389	130.608	123.304	101.548	5.7435	26.3834	448.399	328.42	90.5072	117.084	58.1639	1333.87	19.489	715.141	623.98	119.306	9.41221	19.7319	333.503	5.94812	1028.45	1255.66	318.375	28.2221	6.19393	9.91755	440.151	398.151	153.627	48.7191	29.6377	4.3066	3.75218	2.75714	8.54944	327.691	0.622566	40.4918
C1_3wk	1042.87	310.83	10.4482	298.274	2497.87	269.325	19.8366	3.05248	0.459438	7.10425	1441.54	331.184	97.1467	136.991	100.946	5.97924	8.64611	253.812	178.192	71.4584	125.722	60.7739	1089.36	5.97777	468.813	333.211	56.5143	4.81437	17.019	288.541	2.79046	743.166	895.96	203.643	14.9653	3.68364	5.29562	332.767	305.366	115.512	39.585	14.7096	1.942	1.44057	1.86258	5.31102	264.909	1.99458	17.344
C2_3wk	1743.02	599.66	20.1037	415.157	4391.13	590.829	42.5352	5.01955	0.878051	9.50217	2528.78	774.282	225.963	146.887	200.644	9.12367	33.3959	544.559	428.155	131.689	135.004	108.053	1812.08	32.9181	960.198	860.255	179.247	13.1137	23.7023	452.656	8.85648	1481.33	1934.79	597.567	45.8986	8.10339	11.0872	711.465	715.475	311.035	98.1299	46.965	5.58092	3.92496	2.51791	9.1395	375.383	8.21684	35.6313
C3_3wk	1563.84	550.711	18.8101	444.557	3800.19	438.786	34.3601	5.25187	0.938783	14.4971	2307.39	604.981	164.338	139.309	179.934	10.6281	42.9973	651.046	484.947	133.494	137.613	100.062	1687.46	32.5275	948.057	860.45	183.538	12.7454	26.4666	443.313	7.34091	1329.56	1662.16	480.071	42.361	7.78992	12.0409	729.758	659.043	284.013	94.8734	48.0173	5.75382	4.06806	2.86252	11.099	441.166	5.34891	32.6043
C4_3wk	1496.08	524.229	19.8244	359.916	3558.71	308.837	30.9135	5.37893	1.03696	7.70817	1933.17	367.152	96.4691	218.002	128.433	11.2268	12.2078	288.528	188.603	82.1959	174.328	64.7038	1387.93	8.86975	555.389	404.467	59.3846	5.87264	22.3515	337.014	3.93378	954.87	1072.73	230.122	18.3036	4.88597	7.5125	383.003	339.492	128.715	46.7148	26.8728	2.37823	1.62462	3.55942	9.85085	309.642	1.20311	36.6273
C5_3wk	1262.76	381.009	11.8309	262.401	3023.7	270.976	23.6401	3.58689	0.74329	5.4079	1594.44	376.819	92.0037	132.971	129.157	7.3397	16.3684	345.659	243.477	73.8095	114.138	65.1133	1305.7	12.3498	605.104	481.809	78.6571	5.93382	21.6277	323.249	4.85476	942.409	1126	251.435	16.85	5.49103	7.61649	491.99	431.149	165.359	51.9504	32.6514	3.02125	1.83205	2.982	9.33254	311.075	1.29457	36.2333
C6_3wk	1659.15	561.495	18.6944	360.018	4049.66	406.278	33.2148	4.73996	1.13419	7.3848	2181.36	552.277	129.391	166.479	156.714	11.7033	20.9235	575.161	397.369	103.65	148.339	74.4843	1585.93	15.1426	940.288	800.63	149.532	12.3565	20.6372	373.767	7.66354	1348.84	1577.05	383.485	28.7256	6.82166	10.0763	720.365	583.231	228.205	64.0777	40.9405	4.62369	2.86974	2.59026	9.49548	361.252	0.938829	44.8592
CBDP1_6h	1297.83	455.623	17.3214	333.053	3108.26	366.133	34.7506	6.45859	1.22465	9.52298	1817.33	443.251	118.866	105.178	147.004	12.3221	25.777	438.018	350.637	89.7409	91.8963	72.6719	1379.96	21.8485	679.329	622.763	112.47	7.45714	15.1884	355.862	6.03427	989.05	1285.55	319.202	26.1986	4.5666	8.75594	515.609	547.774	199.99	60.7987	25.9702	4.33526	3.3123	2.21294	9.17541	372.423	0.879128	38.2962
CBDP2_6h	1179.01	352.709	11.1461	223.661	2854.45	292.114	26.141	4.20225	0.776493	2.34708	1492.3	350.488	101.701	153.422	113.563	8.82294	6.3837	215.482	143.109	62.304	120.514	68.8379	1233.81	6.79212	465.986	271.868	58.2189	4.75263	12.6086	312.989	3.53707	837.374	961.755	173.903	9.51619	3.41038	5.53612	475.481	433.432	155.465	47.034	20.7851	2.02399	1.41558	2.35347	7.26229	321.449	2.38555	44.2581
CBDP3_6h	954.719	356.63	11.1061	210.427	2365.61	268.316	22.3212	3.56175	0.748776	3.33789	1274.48	349.083	92.0899	113.449	114.556	6.98135	13.8876	302.144	212.817	69.4951	87.2982	60.4289	1036.41	14.3876	543.451	404.79	64.1264	5.38364	15.7743	268.636	4.39812	846.831	974.686	208.953	15.0434	3.62944	5.39785	477.207	398.949	154.887	51.1423	25.5274	2.56232	2.14692	1.79997	5.91767	250.955	2.39932	37.6279
CBDP4_6h	718.395	253.407	8.06947	160.867	1768.01	196.558	17.5707	2.40471	0.396902	4.72922	1031.48	272.934	63.9342	76.8889	75.4937	5.10628	11.1119	225.337	159.235	44.4794	65.8734	39.5227	701.659	4.52638	353.355	280.927	42.1578	4.2099	11.79	188.116	2.32708	498.91	599.652	114.973	8.14484	2.29402	3.79788	226.554	211.482	66.7416	20.7003	14.7837	1.45163	1.09848	1.24528	2.48452	115.017	0.62271	21.0953
CBDP5_6h	1370.74	483.308	15.8158	350.223	3325.95	365.969	41.9417	5.52378	1.02921	8.8972	1921.8	452.916	129.182	165.134	199.677	11.6763	15.1324	380.414	261.284	84.8877	137.48	88.609	1393.91	12.2013	645.993	467.574	68.4915	7.50743	27.2058	370.34	5.34884	1046.35	1142.77	208.369	15.253	4.75945	8.60139	538.422	429.123	137.591	40.7624	30.5853	2.70954	2.03125	2.47544	6.29994	250.97	1.13415	37.7933
CBDP6_6h	1410.96	612.312	23.2388	328.405	3490.15	371.366	34.7577	6.45736	1.59733	7.8703	1847.32	482.453	141.522	215.071	135.98	13.9662	26.8221	443.132	348.056	109.321	173.47	81.169	1456.89	18.5031	802.028	678.078	130.184	11.0612	19.4441	359.967	5.33881	1095.96	1381.86	325.445	29.4247	6.80764	8.46473	493.013	497.39	195.786	75.1982	31.48	4.66458	3.45633	3.62307	6.92012	364.986	2.50717	28.7201
CBDP1_48h	1181.04	439.035	14.7634	280.015	2909.64	355.581	31.4093	4.58498	0.917988	6.73483	1586.41	438.992	134.538	158.65	109.555	11.6127	17.4423	365.969	300.05	86.0707	113.057	69.104	1234.08	15.8919	634.103	582.001	90.8173	7.98406	15.7002	320.578	5.16239	908.383	1180.29	297.142	20.5982	5.27338	7.37584	479.105	510.18	188.456	61.0724	22.3882	3.05026	2.34461	2.4769	5.69334	312.362	3.65369	18.5661
CBDP2_48h	1249.01	394.439	13.7188	330.901	2978.22	277.614	24.2019	4.47685	0.727406	7.76976	1620.61	368.255	99.9445	237.171	101.701	10.2715	17.6004	262.241	174.804	80.2981	172.874	69.9154	1195.81	16.8032	509.938	314.27	52.4287	5.8451	13.8345	321.078	4.67846	905.855	936.372	171.436	12.9479	3.15386	5.56054	385.529	275.525	106.131	34.3235	19.1263	1.88867	1.64228	3.30011	5.55688	301.765	5.80415	20.7874
CBDP3_48h	1029.48	366.442	12.0858	278.449	2498.98	297.118	25.7338	3.84976	0.486579	5.09283	1377.21	377.128	103.724	136.981	83.5958	7.43789	7.35596	270.915	177.874	66.4238	103.957	46.1811	914.167	6.03315	498.433	383.712	54.0434	5.96234	12.3568	252.834	2.54789	750.935	864.61	167.873	10.9985	3.26793	4.86231	345.873	320.323	101.077	34.9499	17.3104	1.61943	1.04951	1.42021	2.6462	123.799	1.91926	22.2944
CBDP4_48h	1266.46	443.798	15.3826	315.215	3078.25	334.72	27.8346	4.56973	0.921236	8.59917	1741.27	410.453	117.838	129.961	107.835	11.5562	19.0303	347.519	223.147	76.5175	107.977	63.4334	1223.12	11.8527	603.302	423.187	71.8123	7.07665	10.8832	295.01	3.88884	874.649	935.823	213.649	17.8803	4.79885	7.62578	338.736	273.664	101.605	39.4433	26.2597	2.38812	1.80694	2.52723	5.70372	309.8	0.641059	38.3775
CBDP5_48h	1158.85	409.302	14.2201	267.842	2877.4	295.837	24.2329	3.71374	0.667641	6.02892	1515.34	351.884	103.006	144.28	105.144	9.26511	20.5278	356.747	245.875	75.8436	109.165	64.3389	1122.29	11.0959	575.928	441.939	71.2634	7.55414	15.4852	282.289	4.64179	849.4	940.451	209.149	17.6898	4.62227	5.97463	421.699	353.749	138.501	46.0712	30.327	2.56537	1.81341	2.46357	6.3768	259.88	0.749227	30.1937
CBDP6_48h	1495.91	604.2	21.3481	341.35	3743.62	377.984	36.0163	6.29235	1.05012	8.59661	1934.15	466.057	139.127	227.377	132.01	13.3686	24.5954	413.503	287.136	101.206	155.654	85.0843	1401.4	15.4909	748.46	600.367	105.362	12.3688	17.8575	338.779	5.22645	1137.13	1296.44	290.4	29.8136	7.10399	8.80197	511.092	424.713	174.732	69.6195	32.4801	4.10274	2.92326	4.25496	5.80755	337.781	1.63911	41.0116
CBDP1_1wk	1471.03	493.572	15.7494	278.781	3529.64	327.929	28.3946	5.22215	0.862702	3.43048	1840.7	446.99	131.83	275.519	184.379	9.49159	8.66072	255.456	219.138	100.079	184.662	84.5663	1395.66	16.5228	604.869	384.636	84.101	7.11742	21.6512	338.953	6.22061	1114.43	1231.23	252.977	20.6632	5.51195	8.05669	589.853	466.276	185.324	63.8317	32.6403	3.52737	2.56682	3.79379	18.8347	367.235	3.25033	24.9521
CBDP2_1wk	1242.38	408.083	11.8471	342.478	2994.26	306.257	25.5036	4.29938	0.528767	7.62779	1733.32	408.08	105.791	158.138	124.252	7.41482	12.9563	304.535	218.909	80.7854	136.103	66.2828	1302.31	13.6005	574.544	391.968	70.2423	7.20475	17.7997	339.962	5.64562	951.15	1082.36	236.152	21.3936	5.24655	7.66255	543.767	446.25	170.059	51.6666	25.3172	3.27399	2.68919	2.16702	6.64509	320.822	2.3692	23.5413
CBDP3_1wk	1403.5	480.724	16.3188	385.493	3406.44	372.53	29.7162	4.4851	0.589947	8.54895	1944.45	495.294	125.341	168.398	136.057	7.27415	19.5151	423.416	289.416	88.3886	122.518	67.684	1430.7	14.0332	755.806	572.556	105.051	8.2679	14.2866	321.632	4.64079	1122.71	1313.66	345.533	32.7351	6.10192	8.82602	546.563	442.022	192.277	62.5219	28.1894	4.30325	3.07643	2.42507	8.2991	365.091	4.815	23.7506
CBDP4_1wk	1551.08	607.174	21.1818	396.451	3884.12	409.191	34.2985	4.75129	0.701987	10.2164	2182.14	476.642	138.549	180.574	143.725	8.91192	12.7006	442.262	269.346	105.993	145.268	81.1903	1440.34	7.18957	760.576	530.437	101.433	10.4675	21.3186	361.206	2.6745	1178.08	1152.33	263.011	29.4024	6.14473	9.80349	420.868	304.297	118.829	42.5165	29.9461	3.14248	3.19498	3.15107	8.96632	366.884	1.14703	38.374
CBDP5_1wk	1572.59	583.86	18.0634	303.09	4062.41	432.495	31.5552	3.94096	0.600237	6.63145	2033.21	566.989	160.678	186.612	127.466	8.43222	27.8604	351.521	298.852	95.293	121.407	69.2451	1562.94	30.1283	648.446	538.882	110.891	11.7007	16.0985	314.509	10.0862	1062.91	1343.39	322.909	28.6653	7.8919	11.1883	568.218	562.015	223.764	79.3226	45.5681	6.49807	4.43583	3.45129	7.81304	385.53	1.20754	39.6641
CBDP6_1wk	1420	521.566	16.9855	290.302	3482.41	305.268	23.2482	3.55002	0.427907	4.59299	1778.24	383.485	96.1838	196.621	102.736	7.76257	20.0657	345.081	221.722	77.485	144.89	61.8504	1313.35	16.4641	655.136	460.872	82.1472	8.10061	17.1873	315.609	6.7759	1007.3	1130.23	240.213	19.3197	5.83031	7.97338	485.117	420.923	157.496	59.843	28.7072	3.81713	2.82386	3.81644	7.50934	335.513	1.56278	45.4308
CBDP1_3wk	1481.45	430.861	14.8759	475.835	3534.75	370.32	33.5783	4.86619	0.500837	15.4374	2135.5	500.704	162.55	239.973	179.109	7.01035	40.022	467.2	293.078	117.637	197.44	104.997	1592.13	27.8389	795.638	497.805	84.7849	9.18059	27.3395	416.912	6.59459	1183.06	1232.04	253.749	20.5248	5.71839	8.20485	582.209	398.328	159.657	52.7404	26.1653	3.1936	2.39044	3.42858	8.57932	360.405	2.79916	31.4993
CBDP2_3wk	1489.05	487.903	17.1587	408.626	3603.17	449.543	35.0084	5.01354	0.682505	13.4859	2151.4	591.034	160.834	130.536	156.239	8.06755	40.478	546.789	396.892	118.992	126.181	88.4116	1583.24	28.8891	831.743	700.732	138.157	10.5928	24.5839	385.081	8.26229	1187.27	1483.79	400.56	30.3756	7.43582	12.6263	685.131	625.896	246.189	71.4354	35.2026	5.57146	3.91549	2.59917	9.63855	420.95	4.54177	27.1087
CBDP3_3wk	966.819	348.785	12.3212	218.532	2416.41	277.078	27.227	3.79914	0.436023	4.10075	1347.55	329.593	115.175	174.052	102.833	5.23915	8.24385	216.147	150.704	69.0636	131.672	56.4816	999.402	9.59713	404.313	289.296	45.6293	4.85081	15.818	233.409	2.92284	688.368	838.56	161.766	13.0992	3.5681	5.8985	378.342	376.641	128.386	32.3406	20.335	2.06762	1.47249	1.98413	5.11617	207.985	1.56667	20.886
CBDP4_3wk	1123.89	452.57	18.6635	233.954	2894.56	352.827	27.8461	3.54291	0.754312	6.45683	1533.51	444.189	126.586	94.3423	106.904	8.4445	19.2358	353.031	241.64	72.6098	77.8618	57.4594	1141.3	16.3391	619.431	457.101	91.9378	9.17997	15.8269	255.013	6.57658	975.549	1135.62	289.136	26.7321	6.07644	10.0227	518.802	416.804	171.263	60.5317	29.0598	4.79966	3.43518	2.43623	7.8603	268.19	0.775206	34.7663
CBDP5_3wk	1396.59	503.205	16.6253	325.886	3416.06	278.254	21.8233	4.07013	0.913953	9.83672	1793.6	346.345	76.9294	210.076	111.149	9.9247	19.5343	383.496	230.599	79.0575	160.801	74.8708	1320.06	13.1612	664.774	475.149	74.5492	6.93279	20.2885	308.804	4.61202	1036.28	1040.77	218.006	19.479	4.9117	7.04515	443.585	345.207	125.18	46.3885	30.6186	2.77243	2.0408	3.51601	8.14234	309.672	1.33241	38.2601
CBDP6_3wk	1188.6	420.926	15.5466	221.961	3008.49	341.979	22.9224	3.26313	0.536659	6.27403	1520.65	441.174	120.421	107.65	85.3441	7.05274	23.3007	343.415	279.599	82.5003	81.9701	53.6361	1176.16	20.0362	581.967	531.578	114.24	9.70155	13.7256	278.453	6.65515	872.645	1196.04	331.041	26.9964	6.28439	9.82549	421.648	455.287	192.94	66.6835	32.0347	4.79627	3.371	2.47508	6.94969	299.105	0.540318	35.7379
DFP1_6h	1493.89	499.359	16.2332	341.966	3608.06	370.363	31.0486	6.15845	1.18973	7.52583	2033.48	506.214	126.808	192.112	168.703	10.3107	20.0215	412.643	297.726	102.534	150.942	96.1239	1553.08	20.1398	746.751	546.79	90.0812	9.09781	26.6867	385.265	6.6502	1136.76	1366.48	299.165	25.9389	7.63549	11.1653	642.473	594.568	216.856	75.7258	35.1447	4.90421	3.65048	3.37661	14.326	417.998	0.739185	47.1878
DFP2_6h	1648.43	656.131	25.3827	415.429	3938.95	455.161	37.9227	6.6699	1.34778	10.3114	2202.32	553.753	165.942	182.707	164.472	13.0391	29.6857	481.008	350.617	128.356	158.679	93.2692	1696.3	24.7702	871.391	680.88	136.436	11.1972	24.9832	423.751	6.15997	1308.23	1602.21	429.648	38.0579	6.4683	10.0964	623.468	566.48	253.521	99.5666	37.9619	4.96486	3.4685	3.10351	11.0507	443.859	2.66584	51.6153
DFP3_6h	1351.47	492.437	15.2807	346.546	3362.16	396.94	34.468	6.0657	1.12645	7.06379	1869.45	516.968	141.355	164.631	115.175	9.63973	22.5002	451.88	329.977	113.521	141.259	77.7208	1427.25	23.6842	762.155	629.685	117.583	9.7613	22.3421	376.302	7.97774	1108.71	1369.34	344.524	28.2801	6.11682	9.18168	642.385	574.199	234.543	88.5437	37.6561	4.27203	3.10855	2.66259	8.70327	380.569	0.981307	41.6139
DFP4_6h	1036.71	339.423	11.8969	233.239	2554.37	279.269	27.4218	4.09349	0.839202	4.11257	1437.03	344.574	98.589	107.961	126.077	8.72368	7.17058	290.245	182.326	63.6408	95.3341	64.4148	1080.78	6.50036	539.259	330.842	59.8898	5.90704	15.8998	288.621	3.32068	889.393	909.453	187.062	13.4689	3.95595	6.64418	469.648	308.864	119.185	32.9758	27.7235	2.26494	1.74044	1.85724	5.02074	230.544	0.905208	30.9166
DFP5_6h	883.634	271.022	8.1658	227.464	2213.55	237.769	24.0809	3.04029	0.510216	6.85516	1239.23	310.759	79.0425	113.13	106.959	5.72435	11.4289	263.677	144.985	50.5043	86.5096	51.8396	862.664	8.40401	451.618	257.397	38.5346	5.10479	16.1504	221.529	3.32312	684.834	629.353	113.985	9.31328	2.83588	4.92474	332.391	223.539	68.6766	20.546	17.3095	1.66391	1.34475	1.39001	3.97658	115.857	1.1218	21.1388
DFP6_6h	1987.63	690.29	24.9275	436.677	4991.38	516.335	42.5878	7.18837	1.23404	6.0218	2688.33	710.916	173.326	252.439	167.3	14.5212	12.9642	505.617	311.686	128.711	215.22	109.294	2063.58	9.83733	950.331	613.621	109.544	10.6594	27.4384	512.005	6.61841	1601.4	1771.48	359.774	24.567	7.54155	11.2292	836.266	676.165	270.817	75.7512	50.45	5.12343	2.99522	4.03478	9.71496	442.619	0.989414	47.8786
DFP1_48h	1136.84	411.594	17.4199	324.235	2727.61	339.572	32.4281	5.96043	1.55021	8.26101	1593.5	465.058	144.366	115.729	145.919	14.8882	18.5383	291.506	237.354	94.1376	100.892	89.2919	1165.33	16.2247	491.03	406.178	76.3509	7.52949	23.9134	306.931	4.32149	805.668	1057.96	278.536	24.8191	5.11117	9.12819	390.639	408.459	162.047	56.3852	21.4424	3.3879	2.72374	2.1065	9.26421	261.403	2.15644	24.8509
DFP2_48h	1578.91	526.016	19.8763	491.898	3688.91	393.093	30.9279	6.43709	1.87428	13.1627	2213.6	574.046	134.212	133.217	166.13	23.4322	21.2013	485.314	386.711	109.373	118.495	104.488	1646.87	14.6239	791.084	678.396	117.97	9.40351	27.5059	426.767	5.01802	1201.82	1443.94	362.124	31.408	6.82265	13.5784	634.732	567.072	207.66	62.1903	31.7301	4.6044	3.90845	2.47053	20.1913	429.491	3.86971	32.632
DFP3_48h	1155.52	416.333	15.9159	298.109	2760.17	296.657	28.2243	5.48573	1.16448	6.58163	1594.59	412.534	117.029	142.392	110.514	11.361	14.2425	316.723	264.629	92.2213	122.469	73.9969	1196.84	13.7138	551.087	466.109	87.234	6.92255	21.2752	317.771	4.0899	860.523	1123.12	285.65	19.5528	4.84862	7.29664	445.53	434.236	178.99	56.876	24.8907	2.69844	2.25093	2.41762	7.31244	290.62	1.60989	27.6276
DFP4_48h	1113.32	434.599	17.1776	280.82	2721.74	311.065	29.1253	6.13483	1.42435	10.2321	1585.57	376.7	110.971	106.138	140.91	13.2929	24.6156	333.787	255.329	72.9274	85.9198	85.7342	1095.79	17.1931	545.972	459.939	86.9394	8.97076	24.1132	272.389	4.6561	798.413	992.189	260.633	28.8758	6.74112	13.8989	334.577	327.004	132.322	50.6465	31.0811	5.72359	4.14503	2.60438	15.9526	277.814	0.158776	34.7304
DFP5_48h	1296.63	425.183	13.3972	322.024	3198.77	317.898	28.9528	4.45626	0.710767	6.89318	1814.35	469.41	114.673	164.577	100.686	9.13944	20.6791	373.869	256.812	92.6496	133.014	71.9686	1250.74	14.4327	611.577	457.505	85.9715	9.88047	17.3813	290.524	5.43072	937.29	1081.7	246.077	24.2726	6.26517	9.57534	451.305	375.349	151.285	52.7835	26.9613	3.98047	2.90081	3.40258	6.47281	287.885	0.402227	39.4921
DFP6_48h	1381.77	502.57	19.696	315.41	3292.71	368.943	35.8953	6.63695	1.25536	7.5054	1857.13	437.719	123.565	134.947	120.074	12.3281	14.248	438.062	313.895	86.6925	119.078	72.3315	1279.65	10.064	726.672	639.541	109.884	10.2503	19.4308	325.73	3.92547	1068.42	1270.31	312.938	30.0832	6.10325	10.2054	448.087	412.498	167.507	63.6115	30.5963	3.49091	2.61352	3.48933	9.35767	331.762	0.307294	50.8767
DFP1_1wk	1260.2	461.965	15.4448	310.432	3046.02	303.939	23.701	4.22581	0.60182	4.76185	1771.45	418.572	100.351	200.304	119.532	7.40801	9.78691	309.776	226.205	87.0563	161.199	74.6325	1215.03	11.8322	624.118	439.8	86.2806	6.56807	16.374	308.063	4.62102	994.733	1140.42	262.603	19.9849	5.12075	6.77694	484.312	383.309	148.566	50.514	31.4253	2.61642	1.90157	2.93551	7.84705	337.07	2.95014	21.3761
DFP2_1wk	1419.66	493.538	14.012	407.993	3475.6	380.85	27.1855	4.45421	0.638782	9.98255	2099.95	576.123	145.081	132.49	124.255	7.63565	22.2884	542.518	407.417	104.402	101.616	71.9837	1432.06	14.8101	812.902	740.79	129.499	8.71856	16.1644	335.002	4.68355	1207.79	1473.67	386.285	29.2905	5.76536	9.05099	649.154	546.994	206.091	62.5444	31.0875	4.22894	3.46244	1.96563	7.47032	400.13	3.93609	29.4602
DFP3_1wk	509.2	129.825	4.3383	115.847	1248.3	105.108	6.47542	1.04671	0.189301	3.51454	712.005	154.463	37.677	35.157	33.9356	1.99062	3.0252	100.142	76.4718	26.2838	28.1183	23.3534	435.539	2.353	181.388	132.784	25.401	2.55517	4.03884	118.566	1.08015	316.804	359.233	80.3653	6.06554	1.25402	2.08664	101.058	101.771	35.4591	12.0727	4.97985	0.804201	0.7795	0.513869	1.99408	107.369	0.676469	9.2106
DFP4_1wk	1249.46	444.031	13.8155	290.32	3091.82	320.609	24.2292	4.23272	0.814984	8.19969	1822.03	459.906	119.256	97.828	120.595	8.76638	19.8109	418.472	291.3	85.0273	77.5909	73.4098	1191.43	10.8914	637.492	532.447	96.7286	8.01297	19.0181	289.517	5.188	963.409	1122.07	281.38	22.9748	5.41121	9.33792	466.404	394.943	152.644	48.8775	34.8334	3.32274	2.67496	2.42449	9.00525	341.397	0.328366	36.2238
DFP5_1wk	1146.34	429.047	15.9624	251.098	2834.67	289.398	26.445	4.48134	0.76656	3.6703	1488.42	354.297	96.2609	159.756	99.0476	8.42667	11.7186	250.978	183.976	72.9536	118.059	71.548	1050.3	11.9817	471.243	360.222	66.6541	6.96063	14.3405	249.566	5.48245	773.981	916.605	201.091	14.508	4.52504	7.19635	407.426	388.074	147.214	47.6729	26.315	3.22979	2.49747	2.83255	5.48195	277.252	0.936966	32.0245
DFP6_1wk	1543.51	579.693	22.9731	279.448	3882.11	384.787	30.6575	5.56617	1.33879	6.84543	2208.9	556.524	138.88	132.3	122.783	11.7064	20.6494	441.337	358.058	92.2861	110.159	82.7531	1469.1	15.8995	748.505	729.67	126.447	9.67579	21.0245	357.364	5.75282	1158.47	1506.4	384.187	27.7268	7.08974	10.3232	557.318	594.05	231.883	80.6804	38.904	4.8998	3.06693	3.27648	10.0604	444.057	1.06864	51.1242
DFP1_3wk	1197.59	425.824	12.9509	283.873	2902.6	302.776	24.2445	4.20704	0.814876	7.32471	1689.91	389.078	96.4087	171.344	134.207	8.2177	17.5293	393.682	272.17	76.3567	142.929	70.6274	1197.04	14.7069	657.591	577.121	97.9947	7.41065	17.1648	283.144	4.8861	986.358	1202.98	310.947	25.4994	5.12049	7.67916	533.753	449.321	180.803	57.9147	28.3896	3.7255	2.49381	2.29585	8.32544	337.089	2.03623	26.9713
DFP2_3wk	1582.41	544.288	16.6435	336.05	3987.34	448.237	30.5899	4.46471	0.910463	4.5799	2230.8	576.697	161.773	227.874	167.098	9.34284	9.57381	441.69	287.889	106.194	182.944	91.5846	1657.84	8.50119	857.064	602.039	111.194	9.19942	21.8868	392.928	4.64108	1373.69	1588.76	398.626	30.069	6.60965	9.02371	683.632	563.054	234.668	77.6441	45.4508	4.48883	2.95331	3.14269	9.57804	446.394	2.76447	36.3166
DFP3_3wk	2138.4	756.869	25.866	410.559	5398.61	609.768	40.1384	6.66393	1.31086	7.06906	2911.54	776.088	224.659	231.699	219.522	15.0158	17.8271	516.414	412.75	140.929	196.185	123.704	2236.04	22.8037	1016.74	840.406	204.094	13.769	30.0093	537.385	7.03798	1639.91	2244.31	656.48	48.6837	9.47886	13.2774	835.358	890.372	415.496	133.298	61.2344	7.11023	4.58449	3.52394	14.241	595.616	9.54384	42.6942
DFP4_3wk	1659.1	625.174	23.1424	325.046	4313.78	457.837	36.025	5.38093	1.04128	7.53093	2432.85	613.817	180.769	186.219	172.696	12.6946	19.7911	555.883	397.405	121.136	148.316	96.819	1566.5	15.855	936.692	721.793	140.707	13.4876	24.1211	364.959	6.92417	1437.08	1551.69	361.308	30.2147	7.76972	13.2223	684.387	467.106	187.427	67.2566	40.1377	4.42929	3.17647	3.21543	12.2566	418.156	0.235039	54.8499
DFP5_3wk	1894.21	717.612	28.6134	401.044	4807.72	517.015	45.0248	7.24973	1.4517	10.586	2679.45	703.712	199.645	185.6	174.507	17.301	25.8694	531.276	365.332	129.35	160.632	112.768	1820.32	19.4694	930.807	683.636	141.163	13.7097	27.8168	456.007	8.50659	1422.72	1598.68	392.153	33.2768	8.20537	12.1854	668.496	539.732	226.65	76.8008	47.6323	4.48705	3.38212	3.47744	12.188	483.248	1.12932	59.0368
DFP6_3wk	1295.23	423.375	14.0229	266.66	3315.28	314.217	26.2658	3.3773	0.685681	5.54347	1814.75	463.558	119.532	140.748	123.277	8.91142	10.8776	303.817	240.886	85.2723	114.754	74.2353	1236.3	9.12445	523.821	411.598	78.1891	8.89549	17.2157	309.646	4.33185	866.338	1008.82	226.855	22.2818	5.60533	8.23662	388.696	356.662	135.19	43.6329	27.8774	3.73591	2.5607	3.0523	6.92166	324.904	1.50287	41.4391
[truncated: 14 more columns]
